# Supplementary material for: Genome-Wide Investigation and Expression Profiling Under Abiotic Stresses of a Soybean Unknown Function (DUF21) and Cystathionine-β-Synthase (CBS) Domain-Containing Protein Family
Source: Biochem Genet. 2020 Aug 10;59(1):83–113. doi: 10.1007/s10528-020-09991-w (PMC7846513; doi:10.1007/s10528-020-09991-w)
Supplement: Supplementary file 5 — Supplementary file5 (XLSX 10 kb)—Table S1. Primer list [file 10528_2020_9991_MOESM5_ESM.xlsx]

## Sheet: Sheet1
qGmCBSDUF1s	TTTCCCTGGTGTTGTATCCTGT
qGmCBSDUF1as	CCTGTTCTTCCTCCTCTATTGC
qGmCBSDUF2s	TTCTTCCCGCTTTCTTATCCTA
qGmCBSDUF2as	GTCATGGCATCTTTTGCAGTCT
qGmCBSDUF3s	AAGGACAAGCATAAGAATAACGGAG
qGmCBSDUF3as	ATTGGGTGGAAACACTGGCA
qGmCBSDUF4s	AGGGCACAGCAGAGTCCCAGTC
qGmCBSDUF4as	GGAACCCTTGGAATCCTGCGTAT
qGmCBSDUF5s	GCTGTTGTTAAGGCTAGGGGAA
qGmCBSDUF5as	GAAGAGGGACCATTTGTTGTGC
qGmCBSDUF6s	CATCAGTGGCTCCCTTTGTCCG
qGmCBSDUF6as	TGGCATCACTCGCCGTCTTCTC
qGmCBSDUF7s	GAGAGCGAAACAACATGAATAAT
qGmCBSDUF7as	TAAGAAAGCGGGAAGAAAACTA
qGmCBSDUF8s	GCTATTGAGGCAGGGAAAGGT
qGmCBSDUF8as	AGTAGACTGGTATTCGGCTGTGAC
qGmCBSDUF9s	TTCTTCCCTATAACCTATCCTGCT
qGmCBSDUF9as	GTCCACAAATGTCTTCAACTCTGA
qGmCBSDUF10s	TATTGGAGAAAGGGCATAGCAG
qGmCBSDUF10as	TTTACATCTCTCACATCGGCA
qGmCBSDUF11s	TGAGTCTCGTTGATCTTGAGGTCC
qGmCBSDUF11as	TGTTTCATGATATGTCAGTTCCCC
qGmCBSDUF12s	CACCAAGTGTTCACCTCCAGT
qGmCBSDUF12as	CAATCGCTGCTACTACCTAAACA
qGmCBSDUF13s	TCGCAACAATGCCGCAAAGATA
qGmCBSDUF13as	CACCCCACGCCACAACAAGACT
qGmCBSDUF14s	GTGGAGAACTGACACATGATGAA
qGmCBSDUF14as	GCTGCTCGTAATAGACAGGAAC
qGmCBSDUF15s	GCTAACTTTGTATGGCTTGTCCG
qGmCBSDUF15as	TGATTGTTGTCTCATCATGCGTA
qGmCBSDUF16s	CCAACAGCGGATGAGGAAGTGAT
qGmCBSDUF16as	TTGAAACCCTTGTGGAGGACCC
qGmCBSDUF17s	GCTGTTGTTAAGGCTAGGGGAA
qGmCBSDUF17as	GAAGAGGGACCATTTGTTGTGC
qGmCBSDUF18s	AAACAACCCTCAGTCACCCAATG
qGmCBSDUF18as	TGCCAATAACTTCCTCCCCATC
Gm actins	ATTGGACTCTGGTGATGGTG
Gm actinas	TCAGCAGAGGTGGTGAACAT
