# Supplementary material for: Genome-Wide Investigation and Expression Profiling Under Abiotic Stresses of a Soybean Unknown Function (DUF21) and Cystathionine-β-Synthase (CBS) Domain-Containing Protein Family
Source: Biochem Genet. 2020 Aug 10;59(1):83–113. doi: 10.1007/s10528-020-09991-w (PMC7846513; doi:10.1007/s10528-020-09991-w)
Supplement: Supplementary file 6 — Supplementary file6 (XLSX 15 kb)—Table S2. Responses of 18 soybean CBSDUF genes to abiotic stresses by qRT-PCR with the 2-ΔΔCT method [file 10528_2020_9991_MOESM6_ESM.xlsx]

## Sheet: Sheet1
No.	Gene Name	Cold				No.	Gene Name	dehydration				No.	Gene Name	H2O2				No.	Gene Name	ABA				No.	Gene Name	Nacl
		0h	0.5h	5h	12h			0h	0.5h	5h	12h			0h	0.5h	5h	12h			0h	0.5h	5h	12h			0h	0.5h	5h	12h
1	GmCBSDUF1	1	1.18721	1.05432	0.6542	1	GmCBSDUF1	1	0.954365	0.964409	2.41526	1	GmCBSDUF1	1	0.779631	1.10772	1.30317	1	GmCBSDUF1	1	1.41578	1.19424	1.90785	1	GmCBSDUF1	1	0.813064	1.54341	1.90773
2	GmCBSDUF2	1	0.719947	0.628675	0.619333	2	GmCBSDUF2	1	0.583053	1.15556	2.38965	2	GmCBSDUF2	1	0.709691	0.522678	0.950384	2	GmCBSDUF2	1	0.929406	1.35704	2.31025	2	GmCBSDUF2	1	0.692935	0.878523	1.41019
3	GmCBSDUF3	1	0.959838	0.361241	0.274664	3	GmCBSDUF3	1	0.801967	1.68685	2.27582	3	GmCBSDUF3	1	0.862052	0.670904	0.765461	3	GmCBSDUF3	1	1.02696	2.36145	3.23179	3	GmCBSDUF3	1	0.91833	1.5574	1.78895
4	GmCBSDUF4	1	0.783476	0.508008	0.480876	4	GmCBSDUF4	1	0.685441	1.28108	2.62551	4	GmCBSDUF4	1	0.7732	1.05622	1.43196	4	GmCBSDUF4	1	1.52169	1.36397	1.77789	4	GmCBSDUF4	1	0.665105	2.07742	2.20363
5	GmCBSDUF5	1	0.681471	0.674173	0.566818	5	GmCBSDUF5	1	0.499041	0.716492	1.87934	5	GmCBSDUF5	1	0.541996	1.01934	1.15312	5	GmCBSDUF5	1	2.39186	2.22493	2.14515	5	GmCBSDUF5	1	0.507114	1.2527	1.03866
6	GmCBSDUF6	1	0.8843	0.547131	0.421708	6	GmCBSDUF6	1	0.786328	5.99808	2.31326	6	GmCBSDUF6	1	0.838556	1.44709	1.29137	6	GmCBSDUF6	1	1.31141	1.22683	1.61114	6	GmCBSDUF6	1	0.651305	2.2176	1.62639
7	GmCBSDUF7	1	7.27947	9.18791	3.28989	7	GmCBSDUF7	1	3.70975	18.4657	110.24	7	GmCBSDUF7	1	5.69052	3.33887	4.96049	7	GmCBSDUF7	1	0.270104	0.28214	0.643926	7	GmCBSDUF7	1	8.90322	4.49209	6.6967
8	GmCBSDUF8	1	2.31771	25.9271	5.99229	8	GmCBSDUF8	1	5.26802	38.2795	9.79548	8	GmCBSDUF8	1	1.72163	2.91282	2.68231	8	GmCBSDUF8	1	1.04427	0.232002	1.53294	8	GmCBSDUF8	1	1.64661	6.46084	10.4105
9	GmCBSDUF9	1	1.92993	4.44688	0.729891	9	GmCBSDUF9	1	4.02442	11.6355	8.07847	9	GmCBSDUF9	1	0.971049	0.861327	0.635901	9	GmCBSDUF9	1	1.22761	0.442779	0.493209	9	GmCBSDUF9	1	1.47781	4.48981	8.04725
10	GmCBSDUF10	1	0.113719	0.300817	0.26964	10	GmCBSDUF10	1	0.693556	1.1819	3.59604	10	GmCBSDUF10	1	1.40731	0.878416	2.32545	10	GmCBSDUF10	1	3.33838	4.58241	10.4232	10	GmCBSDUF10	1	0.158847	0.326153	2.05702
11	GmCBSDUF11	1	23.3903	31.0278	5.68225	11	GmCBSDUF11	1	339.74	288.325	143.584	11	GmCBSDUF11	1	65.8882	13.6171	8.5081	11	GmCBSDUF11	1	0.0961987	0.0238267	0.0292534	11	GmCBSDUF11	1	88.7416	85.3181	112.504
12	GmCBSDUF12	1	1.47396	0.444751	0.420207	12	GmCBSDUF12	1	2.31528	1.66409	1.98136	12	GmCBSDUF12	1	0.891192	1.86379	1.44125	12	GmCBSDUF12	1	0.962946	1.02555	1.94256	12	GmCBSDUF12	1	0.475511	0.962659	1.13529
13	GmCBSDUF13	1	4.69434	4.8271	0.952026	13	GmCBSDUF13	1	16.4002	32.817	65.3838	13	GmCBSDUF13	1	3.84252	0.975127	1.15209	13	GmCBSDUF13	1	0.313672	0.161052	0.485293	13	GmCBSDUF13	1	12.4043	10.981	31.3336
14	GmCBSDUF14	1	1.18746	0.450627	0.531697	14	GmCBSDUF14	1	1.21627	3.78279	12.6328	14	GmCBSDUF14	1	0.64087	0.401554	0.398897	14	GmCBSDUF14	1	1.14312	1.13842	1.86785	14	GmCBSDUF14	1	0.470627	1.9012	1.24719
15	GmCBSDUF15	1	0.941331	1.05297	1.04923	15	GmCBSDUF15	1	0.52811	1.04947	0.74301	15	GmCBSDUF15	1	0.491537	0.627103	0.512248	15	GmCBSDUF15	1	1.00155	1.0613	0.647648	15	GmCBSDUF15	1	0.451211	0.872024	0.386255
16	GmCBSDUF16	1	1.52674	21.6508	55.7131	16	GmCBSDUF16	1	5.31032	35.2167	1057.63	16	GmCBSDUF16	1	4.45852	4.76062	4.05712	16	GmCBSDUF16	1	0.0119999	0.0292316	0.076377	16	GmCBSDUF16	1	0.65676	0.448023	8.74739
17	GmCBSDUF17	1	0.467135	0.342194	0.288486	17	GmCBSDUF17	1	0.335763	0.624738	0.742721	17	GmCBSDUF17	1	0.236379	0.371895	0.389371	17	GmCBSDUF17	1	2.21312	2.14857	2.68793	17	GmCBSDUF17	1	0.357479	0.824754	0.522844
18	GmCBSDUF18	1	0.81466	0.176366	0.176787	18	GmCBSDUF18	1	0.546877	0.698943	1.73957	18	GmCBSDUF18	1	0.636205	0.33081	0.493399	18	GmCBSDUF18	1	0.684958	1.00167	1.88717	18	GmCBSDUF18	1	0.571971	0.848702	0.624775
